# Supplementary material for: Accurate recognition of colorectal cancer with semi-supervised deep learning on pathological images
Source: Nat Commun. 2021 Nov 2;12:6311. doi: 10.1038/s41467-021-26643-8 (PMC8563931; doi:10.1038/s41467-021-26643-8)
Supplement: Supplementary file 4 — Source data [file 41467_2021_26643_MOESM4_ESM.xlsx]

## Sheet: Table 1
	Table 1. Datasets used from multi-center data sources
	Data source	Dataset Usage	Sample preparation	Examination type	Population	CRC		Non-CRC		Total
				Radical surgery / Colonoscopy
						subjects	slides	subjects	slides	subjects	slides
	Xiangya Hospital (XH, Dataset-PATT)	PATT	FFPE	100% / 0%	Changsha, China	614	614	228	228	842	842
	NCT-UMM (Dataset-PAT)	PAT	FFPE	NA	Germany	NA	NA	NA	NA	NA	86
	Xiangya Hospital (XH-Dataset-PT)	PT	FFPE	80% / 20%	Changsha, China	3990	7871	1849	2132	5839	10003
	Xiangya Hospital (XH-Dataset-HAC)	PT & HAC	FFPE	89% / 11%	Changsha, China	98	99	97	114	195	213
	Pingkuang Collaborative Hospital (PCH)	PT & HAC	FFPE	60% / 40%	Jiangxi, China	50	50	46	46	96	96
	The Third Xiangya Hospital (TXH)	PT & HAC	FFPE	61% / 39%	Changsha, China	48	70	48	65	96	135
	Hunan Provincial People’s Hospital (HPH)	PT & HAC	FFPE	61% / 39%	Changsha, China	49	50	49	49	98	99
	Adicon clinical laboratory (ACL)	PT & HAC	FFPE	22% / 78%	Changsha, China	100	100	107	107	207	207
	Fudan University Shanghai Cancer Center (FUS)	PT & HAC	FFPE	97% / 3%	Shanghai, China	100	100	98	98	198	198
	Guangdong Provincial People’s Hospital (GPH)	PT & HAC	FFPE	77% / 23%	Guangzhou, China	100	100	85	85	185	185
	Southwest Hospital (SWH)	PT & HAC	FFPE	93% / 7%	Chongqing, China	99	99	100	100	199	199
	The First Affiliated Hospital of Air Force Medical University (AMU)	PT & HAC	FFPE	95% / 5%	Xi’an, China	101	101	104	104	205	205
	Sun Yat-Sen University Cancer Center (SYU)	PT & HAC	FFPE	100% / 0%	Guangzhou, China	91	91	6	6	97	97
	Chinese PLA General Hospital (CGH)	PT	FFPE	100% / 0%	Beijing, China	0	0	100	100	100	100
	The Cancer Genome Atlas (TCGA-FFPE)	PT	FFPE	100% / 0%	U.S.	441	441	5	5	446	446
	Total					5881	9786	2922	3239	8803	13111

## Sheet: Figure 2
	The AUC distribution of five models at patch level on Dataset-PATT and Dataset-PAT in Figure 2
	AUC distribution of five models at patch level on Dataset-PATT in Figure 2
	Dataset	Model-5%-SL	Model-5%-SSL	Model-10%-SL	Model-10%-SSL	Model-70%-SL
	Dataset-PATT (test)	0.789568	0.926776	0.963293	0.994741	0.997593
		0.778141	0.937639	0.950158	0.995593	0.987385
		0.793373	0.87154	0.936009	0.966223	0.995
		0.771571	0.955652	0.94169	0.989324	0.998
		0.793212	0.935782	0.966428	0.995628	0.992317
		0.788592	0.935247	0.862403	0.994259	0.998064
		0.825904	0.749361	0.963256	0.993582	0.996211
		0.777831	0.939125	0.967814	0.988451	0.9883
	AUC distribution of five models at patch level on Dataset-PAT in Figure 2
	Dataset	Model-5%-SL	Model-5%-SSL	Model-10%-SL	Model-10%-SSL	Model-70%-SL
	Dataset-PAT	0.941016	0.980456	0.938325	0.974441	0.9729
		0.850596	0.84835	0.871764	0.966914	0.984138
		0.866392	0.974626	0.878858	0.985712	0.984576
		0.901808	0.972471	0.916572	0.95448	0.982171
		0.910818	0.959925	0.914265	0.985008	0.9804
		0.925129	0.963393	0.934984	0.96342	0.9766
		0.915107	0.924783	0.922193	0.953861	0.9825
		0.874013	0.965551	0.889725	0.979958	0.972271

## Sheet: Figure 3
	The data in Figure 3(a).Model-10%-SSL
	MODELs	Data source	Sensitivity	Specificity	Accuracy	AUC
	Model-10%-SSL	XH-Dataset-PT	0.9892	0.979	0.9859	0.9841
		XH-Dataset-HAC	0.9898	0.9485	0.969	0.9842
		PCH	0.96	0.8478	0.9062	0.9541
		TXH	1	0.9583	0.9792	0.9792
		HPH	1	0.9796	0.9898	0.9898
		FUS	0.99	0.908	0.95	0.974
		GPH	0.9796	0.9294	0.9563	0.966
		SWH	0.9697	0.93	0.9497	0.9738
		SYU-CGH	0.978	0.906	0.939	0.966
		AMU	0.9604	0.9608	0.9606	0.9843
		ACL	0.94	0.9346	0.9372	0.9464
		TCGA-FFPE	0.9724	1	0.9726	0.9862
	The data in Figure 3(b).Model-10%-SL
	MODELs	Data source	Sensitivity	Specificity	Accuracy	AUC
	Model-10%-SL	XH-Dataset-PT	0.9929	0.9358	0.9744	0.9644
		XH-Dataset-HAC	0.7755	0.8763	0.8256	0.8256
		PCH	0.9184	0.7391	0.8316	0.8287
		TXH	1	0.8333	0.9167	0.9167
		HPH	1	0.2653	0.6327	0.6327
		FUS	1	0.2143	0.6111	0.6327
		GPH	1	0.7176	0.8689	0.8765
		SWH	0.9798	0.68	0.8291	0.8691
		SYU-CGH	1	0.3491	0.6497	0.717
		AMU	1	0.5196	0.7527	0.7817
		ACL	0.84	0.8795	0.8599	0.8593
		TCGA-FFPE	0.8433	1	0.8447	0.9217
	The data in Figure 3(c).Model-70%-SL
	MODELs	Data source	Sensitivity	Specificity	Accuracy	AUC
	Model-70%-SL	XH-Dataset-PT	0.988	0.9951	0.9902	0.9916
		XH-Dataset-HAC	0.9796	1	0.9897	0.9898
		PCH	0.96	0.9783	0.9688	0.9691
		TXH	1	0.9792	0.9896	0.9896
		HPH	0.9796	0.9796	0.9796	0.9796
		FUS	1	0.9796	0.9899	0.9898
		GPH	1	0.9765	0.9891	0.9882
		SWH	0.9899	0.97	0.9799	0.9799
		SYU-CGH	0.989	0.9245	0.9543	0.9568
		AMU	0.97	0.9706	0.9704	0.9704
		ACL	1	0.972	0.9855	0.986
		TCGA-FFPE	0.9796	1	0.9798	0.9898

## Sheet: Figure3-supplementary data
	Supplementary Data 1. Patient-level Comparison of Model-10%-SSL, Model-10%-SL, Model-70%-SL
	MOLEs	Data source	Sensitivity	Specificity	Accuracy	AUC	AUC-DIFF
	Model-10%-SSL	XH-Dataset-PT	0.989	0.979	0.986	0.984	-0.008
		XH-Dataset-HAC	0.99	0.949	0.969	0.984	-0.006
		PCH	0.96	0.848	0.906	0.954	-0.015
		TXH	1	0.958	0.979	0.979	-0.011
		HPH	1	0.98	0.99	0.99	0.010**
		FUS	0.99	0.908	0.95	0.974	-0.016
		GPH	0.98	0.929	0.956	0.966	-0.022*
		SWH	0.97	0.93	0.95	0.974	-0.006
		SYU-CGHa	0.978	0.906	0.939	0.966	0.009**
		AMU	0.96	0.961	0.961	0.984	0.014**
		ACL	0.94	0.935	0.937	0.946	-0.040*
		TCGA-FFPE	0.972	1	0.973	0.986	-0.004
		Average	0.977	0.94	0.958	0.974±0.013	-0.008
						P value=0.117
	MODEL-10%-SL	XH-Dataset-PT	0.993	0.936	0.974	0.964	-0.028*
		XH-Dataset-HAC	0.776	0.876	0.826	0.826	-0.164*
		PCH	0.918	0.739	0.832	0.829	-0.140*
		TXH	1	0.833	0.917	0.917	-0.073*
		HPH	1	0.265	0.633	0.633	-0.347*
		FUS	1	0.214	0.611	0.633	-0.357*
		GPH	1	0.718	0.869	0.877	-0.111*
		SWH	0.98	0.68	0.829	0.869	-0.111*
		SYU-CGHa	1	0.349	0.65	0.717	-0.240*
		AMU	1	0.52	0.753	0.782	-0.188*
		ACL	0.84	0.88	0.86	0.859	-0.127*
		TCGA-FFPE	0.843	1	0.845	0.922	-0.068*
		Average	0.946	0.668	0.8	0.819±0.104	-0.163*
						P value=0.002
	MODEL-70%-SL	XH-Dataset-PT	0.989	0.9951	0.9902	0.991	-0.001
		XH-Dataset-HAC	0.9694	0.9794	0.9744	0.9844	-0.006
		PCH	0.98	0.8696	0.9271	0.9548	-0.014
		TXH	1	0.8958	0.9479	0.9688	-0.021*
		HPH	0.9796	0.9796	0.9796	0.9996	0.020**
		FUS	1	0.9592	0.9798	0.9949	0.005**
		GPH	1	0.8824	0.9454	0.9588	-0.029*
		SWH	0.9899	0.91	0.9497	0.9648	-0.015
		SYU-CGHa	0.978	0.8774	0.9239	0.9464	-0.011
		AMU	0.9703	0.9706	0.9704	0.9848	0.015**
		ACL	0.95	0.9626	0.9565	0.9844	-0.002
		TCGA-FFPE	0.9592	1	0.9597	0.9795	-0.010
		Average	0.98045	0.940142	0.958717	0.976±0.016	-0.006
						P value=0.170
	MODEL-70%-SLb	XH-Dataset-PT	0.988	0.995	0.99	0.992	-
		XH-Dataset-HAC	0.98	1	0.99	0.99	-
		PCH	0.96	0.978	0.969	0.969	-
		TXH	1	0.979	0.99	0.99	-
		HPH	0.98	0.98	0.98	0.98	-
		FUS	1	0.98	0.99	0.99	-
		GPH	1	0.977	0.989	0.988	-
		SWH	0.99	0.97	0.98	0.98	-
		SYU-CGHa	0.989	0.925	0.954	0.957	-
		AMU	0.97	0.971	0.97	0.97	-
		ACL	1	0.972	0.986	0.986	-
		TCGA-FFPE	0.98	1	0.98	0.99	-
		Average	0.986	0.977	0.981	0.980±0.010	-
	The Supplementary Data 1 lists the source data in Figure 3, which describes that patient-level sensitivity, specificitiy, accuracy and area under the curve (AUC) of Model-10%-SSL, Model-10%-SL and Model-70%-SL on twelve independent datasets from Dataset-PT. The first column is the model name; second: data resource name (refer to Table 1 for details); third: sensitivity; Forth: specificity; fifth:…

## Sheet: Figure 5
	Accuracy distribution of five models on lung in Figure 5
	MODELs	Lung-5%-SL	Lung-5%-SSL	Lung-20%-SL	Lung-20%-SSL	Lung-80%-SL
	Accuracy	0.928333	0.954344	0.96	0.984043	0.990667
		0.875333	0.967753	0.976333	0.988586	0.991333
		0.940333	0.952238	0.982333	0.991578	0.994333
		0.940333	0.963653	0.910333	0.991356	0.99
		0.917	0.959331	0.969333	0.988364	0.995667
		0.942667	0.971631	0.970667	0.987035	0.996667
		0.892667	0.954344	0.972333	0.992686	0.991
		0.909667	0.959109	0.946667	0.992021	0.991333

## Sheet: Figure 6
	AUC distribution of five models on lymph node in Figure 6
	MODELs	Pcam-1%-SL	Pcam-1%-SSL	Pcam-5%-SL	Pcam-5%-SSL	Pcam-100%-SL
	AUC	0.903897	0.961539	0.936493	0.956704	0.95
		0.920151	0.953032	0.959386	0.963819	0.962
		0.901355	0.953721	0.953533	0.962125	0.961
		0.914054	0.946009	0.942482	0.961348	0.959
		0.899926	0.942353	0.943302	0.960031	0.963
		0.915635	0.94356	0.942845	0.959893	0.962
		0.92178	0.946855	0.932952	0.96041	0.962
		0.91924	0.93125	0.933482	0.959662	0.966
